# Supplementary material for: ﻿The History and introduction of the Daurian Lily Liliumpensylvanicum and the new combination L.pensylvanicum var. alpinum (Liliaceae)
Source: PhytoKeys. 2023 Dec 22;236:215–47. doi: 10.3897/phytokeys.236.111741 (PMC10757302; doi:10.3897/phytokeys.236.111741)
Supplement: XML Treatment for Lilium pensylvanicum var. pensylvanicum [file phytokeys.236.111741-treatment1.xml]

<!DOCTYPE tp:taxon-treatment
  PUBLIC "-//TaxonX//DTD Taxonomic Treatment Publishing DTD v0 20100105//EN" "tax-treatment-NSO.dtd">
<tp:taxon-treatment xmlns:tp="http://www.plazi.org/taxpub"><tp:treatment-meta><kwd-group><label>Taxon classification</label><kwd>
                <named-content content-type="kingdom">Plantae</named-content>
              </kwd><kwd>
                <named-content content-type="order">Liliales</named-content>
              </kwd><kwd>
                <named-content content-type="family">Liliaceae</named-content>
              </kwd></kwd-group><mixed-citation publication-type="journal"><person-group><name><surname>Compton</surname><given-names>James A.</given-names></name><name><surname>Sytin</surname><given-names>Andrej K.</given-names></name></person-group><article-title>﻿The History and introduction of the Daurian Lily <italic><tp:taxon-name><tp:taxon-name-part taxon-name-part-type="genus" reg="Lilium">Lilium</tp:taxon-name-part><tp:taxon-name-part taxon-name-part-type="species" reg="pensylvanicum">pensylvanicum</tp:taxon-name-part></tp:taxon-name></italic> and the new combination <italic><tp:taxon-name><tp:taxon-name-part taxon-name-part-type="genus" reg="Lilium">L.</tp:taxon-name-part><tp:taxon-name-part taxon-name-part-type="species" reg="pensylvanicum">pensylvanicum</tp:taxon-name-part></tp:taxon-name></italic> var. <italic><tp:taxon-name><tp:taxon-name-part taxon-name-part-type="genus" reg="Lilium"/><tp:taxon-name-part taxon-name-part-type="species" reg="pensylvanicum"/><tp:taxon-name-part taxon-name-part-type="variety" reg="alpinum">alpinum</tp:taxon-name-part></tp:taxon-name></italic> (<tp:taxon-name><tp:taxon-name-part taxon-name-part-type="family">Liliaceae</tp:taxon-name-part></tp:taxon-name>)</article-title><source>PhytoKeys</source><day>22</day><month>12</month><year>2023</year><volume>236</volume><fpage>215</fpage><lpage>247</lpage><pub-id pub-id-type="doi">10.3897/phytokeys.236.111741</pub-id></mixed-citation></tp:treatment-meta><tp:nomenclature><label>﻿</label><tp:taxon-name>
              <object-id xmlns:xlink="http://www.w3.org/1999/xlink" content-type="arpha" xlink:type="simple">A8B0BB65-D38E-5026-95C8-1F29EAA41123</object-id>
              <tp:taxon-name-part taxon-name-part-type="genus" reg="Lilium">Lilium</tp:taxon-name-part>
              <tp:taxon-name-part taxon-name-part-type="species" reg="pensylvanicum">pensylvanicum</tp:taxon-name-part>
              <tp:taxon-name-part taxon-name-part-type="infraspecific-rank">var.</tp:taxon-name-part>
              <tp:taxon-name-part taxon-name-part-type="variety" reg="pensylvanicum">pensylvanicum</tp:taxon-name-part>
            </tp:taxon-name><tp:taxon-authority>Ker Gawl., Bot. Mag. 22 t. 872 (1805). Lectotype designated by Y-D Gao in Taxon 70(5): 1139 (2021) [icon] Bot. Mag. 22 t. 872 (1805)</tp:taxon-authority><tp:nomenclature-citation-list><tp:nomenclature-citation><tp:taxon-name>
                  <tp:taxon-name-part taxon-name-part-type="genus" reg="Lilium"/>
                  <tp:taxon-name-part taxon-name-part-type="species" reg="dauricum"/>
                </tp:taxon-name><comment>≡ <tp:taxon-name><tp:taxon-name-part taxon-name-part-type="genus" reg="Lilium">L.</tp:taxon-name-part><tp:taxon-name-part taxon-name-part-type="species" reg="dauricum">dauricum</tp:taxon-name-part></tp:taxon-name> Ker Gawl. Bot. Mag. 30 corrigendum sub t. 1210 (1809). </comment></tp:nomenclature-citation><tp:nomenclature-citation><tp:taxon-name>
                  <tp:taxon-name-part taxon-name-part-type="genus" reg="Lilium"/>
                  <tp:taxon-name-part taxon-name-part-type="species" reg="bulbiferum"/>
                  <tp:taxon-name-part taxon-name-part-type="subspecies" reg="davuricum"/>
                </tp:taxon-name><comment>≡ <tp:taxon-name><tp:taxon-name-part taxon-name-part-type="genus" reg="Lilium">L.</tp:taxon-name-part><tp:taxon-name-part taxon-name-part-type="species" reg="bulbiferum">bulbiferum</tp:taxon-name-part><tp:taxon-name-part taxon-name-part-type="infraspecific-rank">subsp.</tp:taxon-name-part><tp:taxon-name-part taxon-name-part-type="subspecies" reg="davuricum">davuricum</tp:taxon-name-part></tp:taxon-name> Baker, Gard. Chron. 1871(2): 1034 (1871). </comment></tp:nomenclature-citation><tp:nomenclature-citation><tp:taxon-name>
                  <tp:taxon-name-part taxon-name-part-type="genus" reg="Lilium"/>
                  <tp:taxon-name-part taxon-name-part-type="species" reg="maculatum"/>
                  <tp:taxon-name-part taxon-name-part-type="subspecies" reg="davuricum"/>
                </tp:taxon-name><comment>≡ <tp:taxon-name><tp:taxon-name-part taxon-name-part-type="genus" reg="Lilium">L.</tp:taxon-name-part><tp:taxon-name-part taxon-name-part-type="species" reg="maculatum">maculatum</tp:taxon-name-part><tp:taxon-name-part taxon-name-part-type="infraspecific-rank">subsp.</tp:taxon-name-part><tp:taxon-name-part taxon-name-part-type="subspecies" reg="davuricum">davuricum</tp:taxon-name-part></tp:taxon-name> (Baker) H.Hara, J. Jap. Bot. 38(8): 249 (1963). </comment></tp:nomenclature-citation><tp:nomenclature-citation><tp:taxon-name>
                  <tp:taxon-name-part taxon-name-part-type="genus" reg="Lilium"/>
                  <tp:taxon-name-part taxon-name-part-type="species" reg="maculatum"/>
                  <tp:taxon-name-part taxon-name-part-type="variety" reg="davuricum"/>
                </tp:taxon-name><comment>≡ <tp:taxon-name><tp:taxon-name-part taxon-name-part-type="genus" reg="Lilium">L.</tp:taxon-name-part><tp:taxon-name-part taxon-name-part-type="species" reg="maculatum">maculatum</tp:taxon-name-part><tp:taxon-name-part taxon-name-part-type="infraspecific-rank">var.</tp:taxon-name-part><tp:taxon-name-part taxon-name-part-type="variety" reg="davuricum">davuricum</tp:taxon-name-part></tp:taxon-name> (Baker) Ohwi, Fl. Japan: 297 (1965). </comment></tp:nomenclature-citation><tp:nomenclature-citation><tp:taxon-name>
                  <tp:taxon-name-part taxon-name-part-type="genus" reg="Lilium"/>
                  <tp:taxon-name-part taxon-name-part-type="species" reg="dauricum"/>
                </tp:taxon-name><comment>= <tp:taxon-name><tp:taxon-name-part taxon-name-part-type="genus" reg="Lilium">Lilium</tp:taxon-name-part><tp:taxon-name-part taxon-name-part-type="species" reg="dauricum">dauricum</tp:taxon-name-part></tp:taxon-name> [as <tp:taxon-name><tp:taxon-name-part taxon-name-part-type="genus" reg="Lilium">L.</tp:taxon-name-part><tp:taxon-name-part taxon-name-part-type="species" reg="davuricum">davuricum</tp:taxon-name-part></tp:taxon-name>] <tp:taxon-name><tp:taxon-name-part taxon-name-part-type="genus" reg="Lilium"/><tp:taxon-name-part taxon-name-part-type="species" reg="davuricum"/><tp:taxon-name-part taxon-name-part-type="infraspecific-rank">var.</tp:taxon-name-part><tp:taxon-name-part taxon-name-part-type="variety" reg="tigrinum">tigrinum</tp:taxon-name-part></tp:taxon-name> Regel, Gartenfl. 21: 295 (1872) no ref. or type cited, merely the statement “compare with Gawler t. 872”. </comment></tp:nomenclature-citation><tp:nomenclature-citation><tp:taxon-name>
                  <tp:taxon-name-part taxon-name-part-type="genus" reg="Lilium"/>
                  <tp:taxon-name-part taxon-name-part-type="species" reg="dauricum"/>
                </tp:taxon-name><comment>= <tp:taxon-name><tp:taxon-name-part taxon-name-part-type="genus" reg="Lilium">Lilium</tp:taxon-name-part><tp:taxon-name-part taxon-name-part-type="species" reg="dauricum">dauricum</tp:taxon-name-part></tp:taxon-name> [as <italic>davuricum</italic>] <tp:taxon-name><tp:taxon-name-part taxon-name-part-type="genus" reg="Lilium"/><tp:taxon-name-part taxon-name-part-type="species" reg="davuricum"/><tp:taxon-name-part taxon-name-part-type="infraspecific-rank">var.</tp:taxon-name-part><tp:taxon-name-part taxon-name-part-type="variety" reg="costatum">costatum</tp:taxon-name-part></tp:taxon-name> Regel, Gartenfl. 21: 295 (1872) no. ref. or type cited, merely the statement “compare with Gawler t. 872”. </comment></tp:nomenclature-citation><tp:nomenclature-citation><tp:taxon-name>
                  <tp:taxon-name-part taxon-name-part-type="genus" reg="Lilium"/>
                  <tp:taxon-name-part taxon-name-part-type="species" reg="pseudodahuricum"/>
                </tp:taxon-name><comment>= <tp:taxon-name><tp:taxon-name-part taxon-name-part-type="genus" reg="Lilium">Lilium</tp:taxon-name-part><tp:taxon-name-part taxon-name-part-type="species" reg="pseudodahuricum">pseudodahuricum</tp:taxon-name-part></tp:taxon-name> M.Fedoss. &amp; S.Fedoss., Acta Comment. Imp. Univ. Jurjev. 7(2) Delectus Plantarum Exsiccatarum: 45 (1899). Type: <italic>Hubelmann 50</italic> (TU) [Tartu, Estonia] not located. <bold><italic>Lectotype</italic></bold> designated here: Russia, Chitinskaya Oblast, Dauriya, forest meadows and thickets around the city of Nerchinsk, 20 June 1898, <italic>M.Gubelmann 50</italic> (lecto. KFTA!) [KFTA0003266]. </comment></tp:nomenclature-citation><tp:nomenclature-citation><tp:taxon-name>
                  <tp:taxon-name-part taxon-name-part-type="genus" reg="Lilium"/>
                  <tp:taxon-name-part taxon-name-part-type="species" reg="sachalinense"/>
                </tp:taxon-name><comment>= <tp:taxon-name><tp:taxon-name-part taxon-name-part-type="genus" reg="Lilium">Lilium</tp:taxon-name-part><tp:taxon-name-part taxon-name-part-type="species" reg="sachalinense">sachalinense</tp:taxon-name-part></tp:taxon-name> Vrishcz, Novosti Sist. Vyssh. Rast. 5: 48 (1968). <bold><italic>Holotype</italic></bold>: Russia Far East, Sachalin [Sakhalin], “litus occidentale, prope opp. Alexandrovsk, western coast between Niarmi and Chirkumnay. 22 June 1916, <italic>O.A.Derbek</italic> s.n. (holo. LE!) [LE01010710]. </comment></tp:nomenclature-citation><tp:nomenclature-citation><tp:taxon-name>
                  <tp:taxon-name-part taxon-name-part-type="genus" reg="Lilium"/>
                  <tp:taxon-name-part taxon-name-part-type="species" reg="pensylvanicum"/>
                  <tp:taxon-name-part taxon-name-part-type="form" reg="praecox"/>
                </tp:taxon-name><comment>= <tp:taxon-name><tp:taxon-name-part taxon-name-part-type="genus" reg="Lilium">Lilium</tp:taxon-name-part><tp:taxon-name-part taxon-name-part-type="species" reg="pensylvanicum">pensylvanicum</tp:taxon-name-part><tp:taxon-name-part taxon-name-part-type="infraspecific-rank">f.</tp:taxon-name-part><tp:taxon-name-part taxon-name-part-type="form" reg="praecox">praecox</tp:taxon-name-part></tp:taxon-name> Vrishcz, Spisok Rast. Gerb. Fl. S.S.S.R. Bot. Inst. Vsesoyuzn. Akad. Nauk 18(90–102): 38. (1970) <bold><italic>Lectotype</italic></bold> designated here from isotypes: Russia, Siberia, Promorje Prov. [Primorsky Krai] Anuchinsky distr. In pratis varie herbosis 12 June 1967, <italic>D.L.Vrishcz 3104</italic> ex Fl. SSSR 4961(lecto. LE!) [LE01075423]; isolectotypes: (BM!) [BM013719281]; (DAO!) [DAO000466238]; (E!) [E01184390]; (ERE) [ERE0004422]; (JE!) [JE00009931]; (L!) [L1451491]; (L!) [L1451492]; (LE!) [LE01075422]; (MO!) [MO3459011]; (MW!) [MW0043937]; (PE!) [PE01713340]; (TK). </comment></tp:nomenclature-citation></tp:nomenclature-citation-list></tp:nomenclature><tp:treatment-sec sec-type="notes" id="SECID0ELHAI"><title>Note.</title><p>Dina Lukinichna Vrishcz did not designate a holotype for the name <tp:taxon-name><tp:taxon-name-part taxon-name-part-type="genus" reg="Lilium">L.</tp:taxon-name-part><tp:taxon-name-part taxon-name-part-type="species" reg="pensylvanicum">pensylvanicum</tp:taxon-name-part><tp:taxon-name-part taxon-name-part-type="infraspecific-rank">f.</tp:taxon-name-part><tp:taxon-name-part taxon-name-part-type="form" reg="praecox">praecox</tp:taxon-name-part></tp:taxon-name> and we, therefore, designate a lectotype here from an isotype in LE.</p><list list-type="bullet"><list-item><p><italic><tp:taxon-name><tp:taxon-name-part taxon-name-part-type="genus" reg="Lilium">Lilium</tp:taxon-name-part><tp:taxon-name-part taxon-name-part-type="species" reg="sibiricum">sibiricum</tp:taxon-name-part></tp:taxon-name></italic> Willd., Enum. Pl. Hort. Berol., Suppl.: 17 (1814), nom. nud.
                            </p></list-item><list-item><p><italic><tp:taxon-name><tp:taxon-name-part taxon-name-part-type="genus" reg="Lilium">Lilium</tp:taxon-name-part><tp:taxon-name-part taxon-name-part-type="species" reg="dahuricum">dahuricum</tp:taxon-name-part></tp:taxon-name></italic> Reuthe, Gartenflora 40: 476 (1891), nom. nud.
                            </p></list-item></list></tp:treatment-sec><tp:treatment-sec sec-type="distribution" id="SECID0EAJAI"><title>Distribution.</title><p><bold>China</bold> – Hebei, Heilongjiang, Jilin, Liaoning, Nei Mongol; <bold>Japan</bold> – Hokkaido, north Honshu; <bold>Mongolia</bold>; <bold>North Korea</bold>; <bold>Russia</bold> – Amur, Buryatia, Irkutsk, Kamchatka, Khabarovsk, Krasnoyarsk, Kuril Islands, Primorye, Sakhalin, Yakutskiya, Zabaykalsky; <bold>South Korea.</bold></p></tp:treatment-sec><tp:treatment-sec sec-type="phenology" id="SECID0ERJAI"><title>Phenology.</title><p>Flowering period is from June to July.</p></tp:treatment-sec></tp:taxon-treatment>
