# Supplementary material for: ﻿The History and introduction of the Daurian Lily Liliumpensylvanicum and the new combination L.pensylvanicum var. alpinum (Liliaceae)
Source: PhytoKeys. 2023 Dec 22;236:215–47. doi: 10.3897/phytokeys.236.111741 (PMC10757302; doi:10.3897/phytokeys.236.111741)
Supplement: XML Treatment for Lilium pensylvanicum var. alpinum [file phytokeys.236.111741-treatment2.xml]

<!DOCTYPE tp:taxon-treatment
  PUBLIC "-//TaxonX//DTD Taxonomic Treatment Publishing DTD v0 20100105//EN" "tax-treatment-NSO.dtd">
<tp:taxon-treatment xmlns:tp="http://www.plazi.org/taxpub"><tp:treatment-meta><kwd-group><label>Taxon classification</label><kwd>
                <named-content content-type="kingdom">Plantae</named-content>
              </kwd><kwd>
                <named-content content-type="order">Liliales</named-content>
              </kwd><kwd>
                <named-content content-type="family">Liliaceae</named-content>
              </kwd></kwd-group><mixed-citation publication-type="journal"><person-group><name><surname>Compton</surname><given-names>James A.</given-names></name><name><surname>Sytin</surname><given-names>Andrej K.</given-names></name></person-group><article-title>﻿The History and introduction of the Daurian Lily <italic><tp:taxon-name><tp:taxon-name-part taxon-name-part-type="genus" reg="Lilium">Lilium</tp:taxon-name-part><tp:taxon-name-part taxon-name-part-type="species" reg="pensylvanicum">pensylvanicum</tp:taxon-name-part></tp:taxon-name></italic> and the new combination <italic><tp:taxon-name><tp:taxon-name-part taxon-name-part-type="genus" reg="Lilium">L.</tp:taxon-name-part><tp:taxon-name-part taxon-name-part-type="species" reg="pensylvanicum">pensylvanicum</tp:taxon-name-part></tp:taxon-name></italic> var. <italic><tp:taxon-name><tp:taxon-name-part taxon-name-part-type="genus" reg="Lilium"/><tp:taxon-name-part taxon-name-part-type="species" reg="pensylvanicum"/><tp:taxon-name-part taxon-name-part-type="variety" reg="alpinum">alpinum</tp:taxon-name-part></tp:taxon-name></italic> (<tp:taxon-name><tp:taxon-name-part taxon-name-part-type="family">Liliaceae</tp:taxon-name-part></tp:taxon-name>)</article-title><source>PhytoKeys</source><day>22</day><month>12</month><year>2023</year><volume>236</volume><fpage>215</fpage><lpage>247</lpage><pub-id pub-id-type="doi">10.3897/phytokeys.236.111741</pub-id></mixed-citation></tp:treatment-meta><tp:nomenclature><label>﻿</label><tp:taxon-name>
              <object-id xmlns:xlink="http://www.w3.org/1999/xlink" content-type="arpha" xlink:type="simple">7C280D5E-049E-5324-92DC-69CCDEECAC7B</object-id>
              <tp:taxon-name-part taxon-name-part-type="genus" reg="Lilium">Lilium</tp:taxon-name-part>
              <tp:taxon-name-part taxon-name-part-type="species" reg="pensylvanicum">pensylvanicum</tp:taxon-name-part>
              <tp:taxon-name-part taxon-name-part-type="infraspecific-rank">var.</tp:taxon-name-part>
              <tp:taxon-name-part taxon-name-part-type="variety" reg="alpinum">alpinum</tp:taxon-name-part>
              <object-id xmlns:xlink="http://www.w3.org/1999/xlink" content-type="ipni" xlink:type="simple">urn:lsid:ipni.org:names:77333277-1</object-id>
            </tp:taxon-name><tp:taxon-authority>(N.I.Kuznetsov) J.Compton &amp; Sytin</tp:taxon-authority><tp:taxon-status xmlns:xlink="http://www.w3.org/1999/xlink" xlink:type="simple">comb. nov.</tp:taxon-status></tp:nomenclature><tp:treatment-sec sec-type="Basionym" id="SECID0EGLAI"><title>Basionym.</title><p><tp:taxon-name><tp:taxon-name-part taxon-name-part-type="genus" reg="Lilium">Lilium</tp:taxon-name-part><tp:taxon-name-part taxon-name-part-type="species" reg="dauricum">dauricum</tp:taxon-name-part><tp:taxon-name-part taxon-name-part-type="infraspecific-rank">var.</tp:taxon-name-part><tp:taxon-name-part taxon-name-part-type="variety" reg="alpinum">alpinum</tp:taxon-name-part></tp:taxon-name> N.I.Kuznetsov, Trudy Bot. Muz. Rosiisk. Akad. Nauk 18: 80 (1920). <bold><italic>Lectotype</italic></bold> designated here from syntypes (Fig. <xref ref-type="fig" rid="F8">8</xref>): Russia Far East, Sakhalin Ostrov, Naibuchi Post, [near Dolinsk], 27 June 1899, <italic>N.Shestunov 59</italic> (lecto. LE!) [LE01075424]; syntypes: Russia Far East, Amurskaya Oblast, Chamberlain N. L. Gondatti Expedition, railway construction line between Nevers and Urusha stations, loam deposits on river bank, 1 May 1910, <italic>Kvashnin-Samarin 204</italic> (LE!) [LE01075428]; Russia Far East, Amur Oblast, upper reaches of the River Rakindi [Reka Pravaya Rakindi], no collector cited (n.v.); Russia Far East, Sakhalin Ostrov, among rocky mountains, near Due [Dui], 30 May 1872, [<italic>Foma</italic> or <italic>Tomash, Matveyevich</italic>] <italic>Avgustinovich s.n.</italic> (n.v.); Russia Far East, Primoriye Region [Primorsky Krai], Udskoi, [Udskoye, now Khabarovsk Krai] <italic>P.Meyer s.n.</italic> (n.v.).</p><fig id="F8" position="float" orientation="portrait"><object-id xmlns:xlink="http://www.w3.org/1999/xlink" content-type="doi" xlink:type="simple">10.3897/phytokeys.236.111741.figure8</object-id><object-id xmlns:xlink="http://www.w3.org/1999/xlink" content-type="arpha" xlink:type="simple">46ECC6E2-F288-5841-93FD-9C0737229C47</object-id><label>Figure 8.</label><caption><p>Lectotype specimen <italic>N.Shestunov 59</italic> of <tp:taxon-name><tp:taxon-name-part taxon-name-part-type="genus" reg="Lilium">Lilium</tp:taxon-name-part><tp:taxon-name-part taxon-name-part-type="species" reg="dauricum">dauricum</tp:taxon-name-part><tp:taxon-name-part taxon-name-part-type="infraspecific-rank">var.</tp:taxon-name-part><tp:taxon-name-part taxon-name-part-type="variety" reg="alpinum">alpinum</tp:taxon-name-part></tp:taxon-name> LE01075424 designated by Compton &amp; Sytin, this paper.</p></caption><graphic xmlns:xlink="http://www.w3.org/1999/xlink" xlink:href="phytokeys-236-215_article-111741__-g008.jpg" position="float" orientation="portrait" xlink:type="simple" id="oo_956662.jpg"><uri content-type="original_file" xlink:type="simple">https://binary.pensoft.net/fig/956662</uri></graphic></fig></tp:treatment-sec><tp:treatment-sec sec-type="distribution" id="SECID0EVNAI"><title>Distribution.</title><p><bold>Russia</bold> – Amur, Khabarovsk, Primorye, Sakhalin.</p><p>This variety probably has a wider distribution than indicated from Herbarium material seen in LE. It is, for example, likely to include short plants known informally as “rebunense” from Rebun Island off the north-west corner of Hokkaido, Japan.</p></tp:treatment-sec><tp:treatment-sec sec-type="phenology" id="SECID0E5NAI"><title>Phenology.</title><p>Flowering period is from May to June.</p></tp:treatment-sec></tp:taxon-treatment>
